# Supplementary material for: Behavioural evidence for self-medication in bumblebees?
Source: F1000Res. 2015 Oct 29;4:73. Originally published 2015 Mar 19. [Version 3] doi: 10.12688/f1000research.6262.3 (PMC4406194; doi:10.12688/f1000research.6262.3)
Supplement: Infection experiments — Effect of nicotine on parasite load in infected bumblebees. [file f1000research-4-7842-s0000.tgz]

Archive with 1 entries (1 files):
- 3cafdb4f-7abb-4121-be09-a633c582673c_Dataset_1_(Microbiological_Experiments).csv
