# Supplementary material for: Behavioural evidence for self-medication in bumblebees?
Source: F1000Res. 2015 Oct 29;4:73. Originally published 2015 Mar 19. [Version 3] doi: 10.12688/f1000research.6262.3 (PMC4406194; doi:10.12688/f1000research.6262.3)
Supplement: Infection experiments — Effect of nicotine on parasite load in infected bumblebees. [file f1000research-4-7842-s0000.tgz › 3cafdb4f-7abb-4121-be09-a633c582673c_Dataset_1_(Microbiological_Experiments).csv]

Bee CE-Exp	Parasites 7 CE-Exp	Parasites 10 CE-Exp	Colony CE-Exp	Diet CE-Exp	Body weight CE-Exp	Bee DE Exp	Parasites (7) DE Exp	Parasites (10) DE Exp	Colony DE Exp	Diet DE Exp	Body weight DE Exp
1	238	318	1	1	0.41	1	469	541	1	1	0.392
2	315	589	1	1	0.3	2	401	648	1	1	0.26
3	615	806	1	1	0.3	3	855	779	1	1	0.336
4	220	332	1	1	0.28	4	801	634	1	1	0.216
5	274	517	1	1	0.26	5	532	609	1	1	0.214
6	497		1	1	0.27	6	287		1	1	0.278
7	674	748	1	1	0.33	7	375	574	1	1	0.356
8	655	839	1	1	0.22	8	664	752	1	1	0.24
9	260	350	1	1	0.23	9	226	914	2	1	0.294
10	989	1108	1	1	0.26	10	521	615	2	1	0.236
11	468	624	2	1	0.19	11	378	511	2	1	0.266
12	445	527	2	1	0.25	12	201	443	2	1	0.182
13	300	535	2	1	0.34	13	331	456	2	1	0.27
14	445	647	2	1	0.3	14	345	851	2	1	0.188
15	422	609	2	1	0.34	15	405	513	2	1	0.332
16	542	475	2	1	0.31	16	710	954	2	1	0.246
17	607	583	2	1	0.29	17	383	868	2	1	0.274
18	401		2	1	0.23	18	357	391	2	1	0.29
19	238	485	2	1	0.27	19	337		2	1	0.208
20	444	600	2	1	0.23	20	532	957	1	2	0.33
21	213	196	1	2	0.26	21	699	783	1	2	0.14
22	146	243	1	2	0.28	22	458	520	1	2	0.272
23	110	150	1	2	0.22	23	397	806	1	2	0.252
24	182	550	1	2	0.3	24	271	650	1	2	0.312
25	228		1	2	0.25	25	775	841	1	2	0.284
26	198	563	1	2	0.22	26	377	435	1	2	0.166
27	160	309	1	2	0.25	27	366	453	1	2	0.332
28	214	231	1	2	0.17	28	429	591	1	2	0.24
29	322	325	1	2	0.37	29	641	688	1	2	0.266
30	242	427	1	2	0.29	30	638	757	2	2	0.28
31	355	845	2	2	0.22	31	267	556	2	2	0.356
32	267	406	2	2	0.27	32	498	1101	2	2	0.268
33	166	142	2	2	0.29	33	311	477	2	2	0.32
34	293	344	2	2	0.31	34	489	760	2	2	0.332
35	180	494	2	2	0.38	35	371	494	2	2	0.266
36	215	302	2	2	0.27	36	249		2	2	0.236
37	280		2	2	0.25	37	191	937	2	2	0.164
38	270	327	2	2	0.3
39	138	503	2	2	0.33
40	103	482	2	2	0.26
