# Supplementary material for: Behavioural evidence for self-medication in bumblebees?
Source: F1000Res. 2015 Oct 29;4:73. Originally published 2015 Mar 19. [Version 3] doi: 10.12688/f1000research.6262.3 (PMC4406194; doi:10.12688/f1000research.6262.3)
Supplement: Revision 1. Laboratory toxicity bioassays — Effect of nicotine on healthy bee survival. The ‘Body weight (ad libitum)’ column previously contained duplicate data, the correct values have now been reinstated. [file f1000research-4-7842-s0001.tgz]

Archive with 1 entries (1 files):
- dc9a6c99-df63-4c43-8865-3de8691032fb_2afad6d4-ac77-4554-a9f7-932b29e9e98c_Toxicological_Experiments_(Dataset_2).xlsx
