# Supplementary material for: Behavioural evidence for self-medication in bumblebees?
Source: F1000Res. 2015 Oct 29;4:73. Originally published 2015 Mar 19. [Version 3] doi: 10.12688/f1000research.6262.3 (PMC4406194; doi:10.12688/f1000research.6262.3)
Supplement: Revision 1. Laboratory toxicity bioassays — Effect of nicotine on healthy bee survival. The ‘Body weight (ad libitum)’ column previously contained duplicate data, the correct values have now been reinstated. [file f1000research-4-7842-s0001.tgz › dc9a6c99-df63-4c43-8865-3de8691032fb_2afad6d4-ac77-4554-a9f7-932b29e9e98c_Toxicological_Experiments_(Dataset_2).xlsx]

## Sheet: Toxicological Experiments
Colony (starved Exp)	Diet (starved Exp)	Survival (starved Exp)	Body weight (starved Exp)	Colony (ad libitum Exp)	Diet (ad libitum Exp)	Survival (ad libitum Exp)	Body weight (ad libitum Exp)
1	nicotine	22	0.134	1	nicotine	4	0.228
1	nicotine	29	0.108	1	nicotine	18	0.172
1	nicotine	31	0.08	1	nicotine	19	0.141
1	nicotine	34	0.116	1	nicotine	20	0.168
1	nicotine	35	0.108	1	nicotine	20	0.178
1	nicotine	37	0.112	1	nicotine	25	0.194
1	nicotine	37	0.122	1	nicotine	27	0.294
1	nicotine	39	0.086	1	nicotine	28	0.184
1	nicotine	39	0.102	1	nicotine	28	0.188
1	nicotine	40	0.174	1	nicotine	29	0.32
1	nicotine	41	0.112	1	nicotine	30	0.354
1	nicotine	42	0.126	1	nicotine	32	0.172
1	nicotine	43	0.184	1	nicotine	37	0.206
1	nicotine	44	0.126	1	nicotine	40	0.214
1	nicotine	44	0.086	1	nicotine	40	0.182
1	nicotine	45	0.11	1	nicotine	41	0.268
1	nicotine	48	0.166	1	nicotine	42	0.154
1	nicotine	49	0.104	1	nicotine	44	0.164
1	nicotine	51	0.112	1	nicotine	50	0.236
1	nicotine	52	0.122	1	nicotine	51	0.23
1	control	3	0.18	1	control	4	0.178
1	control	24	0.088	1	control	6	0.218
1	control	25	0.142	1	control	28	0.208
1	control	30	0.136	1	control	30	0.184
1	control	32	0.1	1	control	31	0.262
1	control	33	0.092	1	control	33	0.226
1	control	37	0.066	1	control	36	0.23
1	control	37	0.146	1	control	36	0.268
1	control	39	0.082	1	control	37	0.262
1	control	39	0.13	1	control	42	0.162
1	control	39	0.118	1	control	42	0.21
1	control	40	0.148	1	control	42	0.23
1	control	41	0.092	1	control	44	0.168
1	control	45	0.096	1	control	44	0.136
1	control	46	0.106	1	control	44	0.168
1	control	47	0.14	1	control	49	0.136
1	control	48	0.116	1	control	49	0.206
1	control	51	0.106	1	control	49	0.218
1	control	51	0.13	1	control	50	0.16
1	control	57	0.114	1	control	51	0.15
2	nicotine	26	0.148	1	once nicotine	4	0.218
2	nicotine	26	0.13	1	once nicotine	8	0.351
2	nicotine	29	0.118	1	once nicotine	12	0.198
2	nicotine	30	0.11	1	once nicotine	20	0.146
2	nicotine	30	0.108	1	once nicotine	24	0.306
2	nicotine	31	0.136	1	once nicotine	25	0.156
2	nicotine	31	0.152	1	once nicotine	36	0.25
2	nicotine	34	0.086	1	once nicotine	38	0.22
2	nicotine	35	0.19	1	once nicotine	38	0.278
2	nicotine	36	0.13	1	once nicotine	40	0.156
2	nicotine	37	0.099	1	once nicotine	40	0.172
2	nicotine	37	0.09	1	once nicotine	42	0.224
2	nicotine	39	0.18	1	once nicotine	42	0.138
2	nicotine	43	0.136	1	once nicotine	43	0.23
2	nicotine	44	0.128	1	once nicotine	44	0.196
2	nicotine	45	0.144	1	once nicotine	47	0.17
2	nicotine	46	0.114	1	once nicotine	48	0.18
2	nicotine	52	0.126	1	once nicotine	49	0.192
2	nicotine	53	0.086	1	once nicotine	53	0.278
2	nicotine	58	0.136	1	once nicotine	56	0.25
2	Control	20	0.102	2	nicotine	22	0.21
2	Control	24	0.15	2	nicotine	22	0.196
2	Control	27	0.166	2	nicotine	23	0.234
2	Control	28	0.14	2	nicotine	25	0.186
2	Control	28	0.108	2	nicotine	28	0.202
2	Control	28	0.102	2	nicotine	28	0.138
2	Control	29	0.112	2	nicotine	29	0.162
2	Control	30	0.188	2	nicotine	30	0.19
2	Control	30	0.156	2	nicotine	33	0.304
2	Control	33	0.168	2	nicotine	34	0.294
2	Control	35	0.108	2	nicotine	37	0.166
2	Control	39	0.122	2	nicotine	37	0.24
2	Control	40	0.138	2	nicotine	38	0.16
2	Control	40	0.108	2	nicotine	39	0.182
2	Control	40	0.134	2	nicotine	41	0.212
2	Control	44	0.106	2	nicotine	42	0.164
2	Control	45	0.11	2	nicotine	42	0.136
2	Control	45	0.17	2	nicotine	42	0.176
2	Control	47	0.166	2	nicotine	44	0.168
2	Control	51	0.108	2	nicotine	44	0.156
3	Nicotine	22	0.078	2	control	25	0.166
3	Nicotine	28	0.168	2	control	27	0.184
3	Nicotine	28	0.098	2	control	33	0.178
3	Nicotine	30	0.15	2	control	34	0.228
3	Nicotine	31	0.192	2	control	37	0.182
3	Nicotine	32	0.07	2	control	38	0.198
3	Nicotine	32	0.168	2	control	39	0.136
3	Nicotine	33	0.094	2	control	41	0.242
3	Nicotine	34	0.212	2	control	41	0.16
3	Nicotine	36	0.108	2	control	42	0.16
3	Nicotine	37	0.192	2	control	42	0.174
3	Nicotine	38	0.208	2	control	43	0.17
3	Nicotine	38	0.262	2	control	44	0.162
3	Nicotine	39	0.182	2	control	44	0.312
3	Nicotine	43	0.192	2	control	45	0.202
3	Nicotine	43	0.194	2	control	47	0.158
3	Nicotine	43	0.166	2	control	48	0.15
3	Nicotine	45	0.164	2	control	49	0.154
3	Nicotine	48	0.132	2	control	56	0.138
3	Nicotine	53	0.212	2	control	65	0.158
3	Control	25	0.22	2	once nicotine	24	0.124
3	Control	25	0.22	2	once nicotine	29	0.172
3	Control	28	0.124	2	once nicotine	30	0.254
3	Control	28	0.192	2	once nicotine	30	0.186
3	Control	28	0.284	2	once nicotine	33	0.16
3	Control	29	0.212	2	once nicotine	34	0.172
3	Control	32	0.18	2	once nicotine	38	0.284
3	Control	33	0.11	2	once nicotine	40	0.176
3	Control	34	0.1	2	once nicotine	41	0.174
3	Control	35	0.21	2	once nicotine	42	0.178
3	Control	39	0.072	2	once nicotine	42	0.162
3	Control	40	0.234	2	once nicotine	44	0.136
3	Control	41	0.182	2	once nicotine	44	0.152
3	Control	43	0.116	2	once nicotine	45	0.136
3	Control	44	0.19	2	once nicotine	46	0.122
3	Control	45	0.128	2	once nicotine	50	0.118
3	Control	48	0.17	2	once nicotine	52	0.18
3	Control	51	0.116	2	once nicotine	54	0.172
3	Control	52	0.174	2	once nicotine	56	0.202
3	Control	56	0.144	2	once nicotine	54	0.192
				3	nicotine	4	0.162
				3	nicotine	25	0.168
				3	nicotine	33	0.334
				3	nicotine	39	0.184
				3	nicotine	41	0.204
				3	nicotine	42	0.178
				3	nicotine	42	0.146
				3	nicotine	45	0.226
				3	nicotine	45	0.262
				3	nicotine	47	0.244
				3	nicotine	48	0.126
				3	nicotine	49	0.174
				3	nicotine	50	0.152
				3	nicotine	52	0.19
				3	nicotine	53	0.136
				3	nicotine	54	0.158
				3	nicotine	56	0.226
				3	nicotine	58	0.162
				3	nicotine	59	0.232
				3	nicotine	60	0.216
				3	control	16	0.142
				3	control	32	0.222
				3	control	44	0.208
				3	control	45	0.21
				3	control	46	0.282
				3	control	49	0.162
				3	control	50	0.28
				3	control	51	0.228
				3	control	53	0.196
				3	control	53	0.258
				3	control	54	0.132
				3	control	56	0.246
				3	control	57	0.268
				3	control	57	0.26
				3	control	59	0.172
				3	control	59	0.174
				3	control	60	0.266
				3	control	60	0.178
				3	control	63	0.196
				3	control	64	0.208
				3	once nicotine	4	0.25
				3	once nicotine	39	0.222
				3	once nicotine	41	0.27
				3	once nicotine	42	0.208
				3	once nicotine	43	0.118
				3	once nicotine	45	0.262
				3	once nicotine	46	0.182
				3	once nicotine	47	0.238
				3	once nicotine	50	0.098
				3	once nicotine	52	0.224
				3	once nicotine	52	0.218
				3	once nicotine	53	0.29
				3	once nicotine	54	0.14
				3	once nicotine	56	0.208
				3	once nicotine	57	0.204
				3	once nicotine	59	0.172
				3	once nicotine	60	0.168
				3	once nicotine	62	0.202
				3	once nicotine	63	0.176
				3	once nicotine	66	0.21
