# Supplementary material for: Behavioural evidence for self-medication in bumblebees?
Source: F1000Res. 2015 Oct 29;4:73. Originally published 2015 Mar 19. [Version 3] doi: 10.12688/f1000research.6262.3 (PMC4406194; doi:10.12688/f1000research.6262.3)
Supplement: Trade-off between detrimental and beneficial effects of nicotine — Dietary nicotine effect on parasite load and life expectancy in infected bumblebees. [file f1000research-4-7842-s0002.tgz]

Archive with 1 entries (1 files):
- a4d0c340-0c20-4919-8e72-947cf0a4ec0c_Dataset_3_(Trade-off_between_detrimental_and_beneficial_effects).csv
