# Supplementary material for: Behavioural evidence for self-medication in bumblebees?
Source: F1000Res. 2015 Oct 29;4:73. Originally published 2015 Mar 19. [Version 3] doi: 10.12688/f1000research.6262.3 (PMC4406194; doi:10.12688/f1000research.6262.3)
Supplement: Trade-off between detrimental and beneficial effects of nicotine — Dietary nicotine effect on parasite load and life expectancy in infected bumblebees. [file f1000research-4-7842-s0002.tgz › a4d0c340-0c20-4919-8e72-947cf0a4ec0c_Dataset_3_(Trade-off_between_detrimental_and_beneficial_effects).csv]

Bees (Starved)	Colony (Starved)	Treatment (Starved)	Treatnum (Starved)	Survival hours (Starved)	Colony (ad libitum)	Treatment (ad libitum)	Treatnum (ad libitum)	Survival days (ad libitum)
46	1	NN	3	2	1	NN	1	12
44	3	NS	2	3	1	NN	1	13
28	1	NS	2	14	1	NN	1	16
21	3	SS	1	12	1	NN	1	18
13	2	SS	1	19	1	NN	1	19
40	2	NS	2	9	1	NN	1	21
68	3	SS	1	12	1	NN	1	21
71	3	SS	1	13	1	NN	1	21
18	2	SS	1	18	1	NN	1	23
2	1	SS	1	15	1	NN	1	25
51	1	NN	3	18	1	NN	1	26
52	1	NN	3	16	1	NN	1	27
39	2	NS	2	18	1	NN	1	27
62	2	NN	3	29	1	NN	1	26
33	2	NS	2	17	1	NN	1	28
65	3	NN	3	20	2	NN	1	34
20	2	SS	1	20	2	NN	1	17
88	3	NN	3	19	2	NN	1	17
14	2	SS	1	19	2	NN	1	19
4	1	SS	1	24	2	NN	1	21
67	3	NN	3	24	2	NN	1	21
78	3	NS	2	21	2	NN	1	22
6	1	SS	1	22	2	NN	1	23
50	1	NN	3	25	2	NN	1	23
12	2	SS	1	23	2	NN	1	24
41	2	NS	2	23	2	NN	1	24
70	3	SS	1	23	2	NN	1	24
66	3	NN	3	24	2	NN	1	25
29	1	NS	2	24	2	NN	1	29
1	1	SS	1	25	2	NN	1	31
72	3	SS	1	25	3	NN	1	6
23	1	NS	2	26	3	NN	1	14
77	3	NS	2	27	3	NN	1	16
27	1	NS	2	27	3	NN	1	17
42	2	NS	2	28	3	NN	1	19
19	2	SS	1	29	3	NN	1	21
60	2	NN	3	30	3	NN	1	21
24	1	NS	2	30	3	NN	1	22
32	1	NS	2	30	3	NN	1	22
87	3	NN	3	30	3	NN	1	24
47	1	NN	3	31	3	NN	1	25
58	2	NN	3	32	3	NN	1	25
5	1	SS	1	32	3	NN	1	28
30	1	NS	2	33	3	NN	1	29
34	2	NS	2	34	3	NN	1	30
49	1	NN	3	34	1	NS	2	16
56	2	NN	3	35	1	NS	2	17
8	1	SS	1	35	1	NS	2	19
43	3	NS	2	36	1	NS	2	20
11	2	SS	1	36	1	NS	2	20
57	2	NN	3	36	1	NS	2	21
61	2	NN	3	39	1	NS	2	21
17	2	SS	1	39	1	NS	2	22
37	2	NS	2	40	1	NS	2	24
64	2	NN	3	40	1	NS	2	25
3	1	SS	1	40	1	NS	2	25
35	2	NS	2	40	1	NS	2	27
79	3	NS	2	42	1	NS	2	31
55	2	NN	3	42	1	NS	2	28
53	1	NN	3	43	1	NS	2	28
16	2	SS	1	44	2	NS	2	8
45	1	NN	3	44	2	NS	2	11
7	1	SS	1	45	2	NS	2	16
10	1	SS	1	46	2	NS	2	18
54	1	NN	3	46	2	NS	2	18
36	2	NS	2	47	2	NS	2	20
63	2	NN	3	48	2	NS	2	20
26	1	NS	2	49	2	NS	2	23
25	1	NS	2	50	2	NS	2	24
59	2	NN	3	50	2	NS	2	25
69	3	SS	1	50	2	NS	2	27
9	1	SS	1	51	2	NS	2	29
15	2	SS	1	52	2	NS	2	29
31	1	NS	2	52	2	NS	2	31
48	1	NN	3	52	2	NS	2	27
80	3	NS	2	53	3	NS	2	12
22	3	SS	1		3	NS	2	18
38	2	NS	2		3	NS	2	19
73	3	SS	1		3	NS	2	20
74	3	SS	1		3	NS	2	21
75	3	SS	1		3	NS	2	21
76	3	NS	2		3	NS	2	23
81	3	NS	2		3	NS	2	23
82	3	NS	2		3	NS	2	23
83	3	NS	2		3	NS	2	24
84	3	NN	3		3	NS	2	26
85	3	NN	3		3	NS	2	31
86	3	NN	3		3	NS	2	32
89	3	NN	3		3	NS	2	31
90	3	NN	3		3	NS	2	26
					1	SS	3	15
					1	SS	3	3
					1	SS	3	11
					1	SS	3	14
					1	SS	3	14
					1	SS	3	16
					1	SS	3	18
					1	SS	3	18
					1	SS	3	19
					1	SS	3	21
					1	SS	3	22
					1	SS	3	24
					1	SS	3	29
					1	SS	3	27
					1	SS	3	30
					2	SS	3	9
					2	SS	3	15
					2	SS	3	17
					2	SS	3	20
					2	SS	3	20
					2	SS	3	21
					2	SS	3	22
					2	SS	3	22
					2	SS	3	22
					2	SS	3	24
					2	SS	3	24
					2	SS	3	27
					2	SS	3	27
					2	SS	3	28
					2	SS	3	31
					3	SS	3	15
					3	SS	3	19
					3	SS	3	21
					3	SS	3	23
					3	SS	3	24
					3	SS	3	24
					3	SS	3	24
					3	SS	3	25
					3	SS	3	25
					3	SS	3	26
					3	SS	3	28
					3	SS	3	29
					3	SS	3	26
					3	SS	3	26
					3	SS	3	31
