# Supplementary material for: Behavioural evidence for self-medication in bumblebees?
Source: F1000Res. 2015 Oct 29;4:73. Originally published 2015 Mar 19. [Version 3] doi: 10.12688/f1000research.6262.3 (PMC4406194; doi:10.12688/f1000research.6262.3)
Supplement: Diet preference of caged bees — Caged infected bee preference for nicotine-laced nectars. [file f1000research-4-7842-s0003.tgz]

Archive with 1 entries (1 files):
- ac7b04a1-5466-4e7f-9432-49830e56813b_Copy_of_Diet_preference_of_caged_bees_(Dataset_4).csv
