# Supplementary material for: Behavioural evidence for self-medication in bumblebees?
Source: F1000Res. 2015 Oct 29;4:73. Originally published 2015 Mar 19. [Version 3] doi: 10.12688/f1000research.6262.3 (PMC4406194; doi:10.12688/f1000research.6262.3)
Supplement: Diet preference of caged bees — Caged infected bee preference for nicotine-laced nectars. [file f1000research-4-7842-s0003.tgz › ac7b04a1-5466-4e7f-9432-49830e56813b_Copy_of_Diet_preference_of_caged_bees_(Dataset_4).csv]

Survival (Nic-Nic)	Nicotine	Nicotine	TOT Consumption (Nic-Nic)	Survival (Suc-Suc)	Sucrose	Sucrose	TOT Consumption (Suc-Suc)	Survival (Suc-Nic)	Sucrose	Nicotine	TOT consumption (Suc-Nic)
25	400	600	1025	24	0	200	200	23	400	600	1000
25	300	1000	1325	24	0	900	900	27	340	900	1240
34	200	1200	1434	22	10	1000	1010	29	200	100	300
24	0	1500	1524	24	50	100	150	29	350	1150	1500
24	800	800	1624	26	100	100	200	20	1400	900	2300
27	200	220	447	29	100	100	200	19	1400	1200	2600
21	400	1300	1721	24	100	200	300	27	600	400	1000
22	400	1400	1822	27	100	200	300	24	600	1000	1600
23	900	1300	2223	23	100	1400	1500	20	700	700	1400
21	600	600	1221	21	100	1500	1600	24	800	500	1300
23	1400	200	1623	24	120	100	220	23	900	950	1850
21	700	300	1021	28	200	200	400	23	800	400	1200
25	800	350	1175	22	200	1400	1600	22	300	800	1100
21	800	600	1421	20	300	300	600	21	1300	500	1800
21	800	700	1521	22	300	300	600	21	600	600	1200
24	800	900	1724	24	300	400	700	30	800	500	1300
21	1200	500	1721	27	500	100	600	26	1200	1100	2300
22	1000	300	1322	20	600	600	1200	19	1300	1200	2500
25	1000	400	1425	22	600	700	1300	21	1400	600	2000
22	1100	1200	2322	25	1000	0	1000	18	1400	1300	2700
27	1300	1200	2527	25	1000	1000	2000	20	1500	400	1900
19	1300	1400	2719	22	1300	1200	2500	20	1400	700	2100
24	1400	1100	2524	18	1400	1400	2800	18	1400	1300	2700
18	1400	1500	2918	19	1500	500	2000	18	1500	1400	2900
19	1400	1500	2919	19	1500	1100	2600	21	1500	1000	2500
23	1500	200	1723	21	1500	0	1500	32	100	50	150
21	1500	300	1821	25	0	300	300	23	50	400	450
21	1500	400	1921	30	300	0	300	20	1400	600	2000
26	1500	600	2126	29	500	500	1000	25	1500	1500	3000
19	1500	1000	2519	24	100	1500	1600	28	1300	200	1500
