# Supplementary material for: Behavioural evidence for self-medication in bumblebees?
Source: F1000Res. 2015 Oct 29;4:73. Originally published 2015 Mar 19. [Version 3] doi: 10.12688/f1000research.6262.3 (PMC4406194; doi:10.12688/f1000research.6262.3)
Supplement: Behavioural test — Percentage of preferred flowers rewording with nicotine-rich artificial nectar by infected and healthy bees. [file f1000research-4-7842-s0004.tgz]

Archive with 1 entries (1 files):
- db0aed84-cca6-4b85-a1dd-23949f6ed6b4_Copy_of_Behavioural_Experiments(Dataset_5_).csv
