# Supplementary material for: Behavioural evidence for self-medication in bumblebees?
Source: F1000Res. 2015 Oct 29;4:73. Originally published 2015 Mar 19. [Version 3] doi: 10.12688/f1000research.6262.3 (PMC4406194; doi:10.12688/f1000research.6262.3)
Supplement: Behavioural test — Percentage of preferred flowers rewording with nicotine-rich artificial nectar by infected and healthy bees. [file f1000research-4-7842-s0004.tgz › db0aed84-cca6-4b85-a1dd-23949f6ed6b4_Copy_of_Behavioural_Experiments(Dataset_5_).csv]

Colony	Parasites	Nicotine visits/100 visits
1	0	48
1	0	59
1	0	58
1	0	60
1	0	65
1	0	59
1	0	50
1	0	48
1	0	63
1	0	65
1	0	57
1	0	46
1	0	59
1	0	62
2	0	58
2	0	18
2	0	21
2	0	71
2	0	15
2	0	85
2	0	69
2	0	65
2	0	80
2	0	77
2	0	70
2	0	16
2	0	29
2	0	33
3	277	81
3	283	68
3	366	90
3	392	82
3	298	64
3	366	38
3	432	56
3	229	67
3	280	59
3	404	70
3	361	67
3	453	59
3	285	64
3	353	54
3	455	57
3	262	66
4	229	54
4	373	59
4	220	46
4	133	53
4	348	88
4	565	95
4	243	79
4	67	76
4	333	50
4	83	62
4	212	59
4	309	50
4	475	81
4	280	56
4	279	52
